# Supplementary material for: Facile Synthesis of Porous Ag Crystals as SERS Sensor for Detection of Five Methamphetamine Analogs
Source: Molecules. 2022 Jun 20;27(12):3939. doi: 10.3390/molecules27123939 (PMC9227489; doi:10.3390/molecules27123939)
Supplement: Supplementary file 1 [file molecules-27-03939-s001.zip]

Archive with 1 entries (1 files):
- molecules-1760347-supplementary.pdf
